# Supplementary material for: Mycobacterium tuberculosis Rv2387 Facilitates Mycobacterial Survival by Silencing TLR2/p38/JNK Signaling
Source: Pathogens. 2022 Aug 27;11(9):981. doi: 10.3390/pathogens11090981 (PMC9504853; doi:10.3390/pathogens11090981)
Supplement: Supplementary file 1 [file pathogens-11-00981-s001.zip]

Archive with 1 entries (1 files):
- pathogens-1832252-supplementary.pdf
